# Supplementary material for: Mutactimycin AP, a New Mutactimycin Isolated from an Actinobacteria from the Atacama Desert
Source: Molecules. 2022 Oct 24;27(21):7185. doi: 10.3390/molecules27217185 (PMC9656151; doi:10.3390/molecules27217185)
Supplement: Supplementary file 1 [file molecules-27-07185-s001.zip]

Archive with 1 entries (1 files):
- molecules-1964943-supplementary.pdf
